# Supplementary material for: Identification and Genetic Characterization of Viral Pathogens in Ruminant Gestation Abnormalities, Israel, 2015–2019
Source: Viruses. 2021 Oct 22;13(11):2136. doi: 10.3390/v13112136 (PMC8619439; doi:10.3390/v13112136)
Supplement: Supplementary file 1 [file viruses-13-02136-s001.zip]

Archive with 2 entries (2 files):
- Table S1-primers_kw.pdf
- Table S2_kw.pdf
